# Supplementary material for: Molecular epidemiology of residual Plasmodium vivax transmission in a paediatric cohort in Solomon Islands
Source: Malar J. 2019 Mar 28;18:106. doi: 10.1186/s12936-019-2727-9 (PMC6437916; doi:10.1186/s12936-019-2727-9)
Supplement: Supplementary file 2 — Additional file 2: Table S1. Characteristics of children that met inclusion criteria vs excluded children. [file 12936_2019_2727_MOESM2_ESM.xls]

## Sheet: Sheet1
Table S1: Characteristics of children that met inclusion criteria vs excluded children.
Demographic		Included children	Excluded children	p-value
		(n = 860)	(n = 251)*
Gender	female	416	116	0.904^
	male	444	126
Median age (years)		5.7	4.8	0.068**
Region	North Coast	433	160	<0.001^
	Bay	427	82
* There are 9 children without gender information, 12 children with unknown age and 9 children without region information
^ p-value calculated by chi-square test
** p-value calculated by Mann-Whitney U test
