# Supplementary material for: Molecular epidemiology of residual Plasmodium vivax transmission in a paediatric cohort in Solomon Islands
Source: Malar J. 2019 Mar 28;18:106. doi: 10.1186/s12936-019-2727-9 (PMC6437916; doi:10.1186/s12936-019-2727-9)
Supplement: Supplementary file 3 — Additional file 3: Table S2. Retention of cohort participants and malaria prevalence during active case detection. [file 12936_2019_2727_MOESM3_ESM.xls]

## Sheet: Sheet1
Table S2: Retention of cohort participants and malaria prevalence during active case detection
Category	ACD1 (Baseline)	ACD2	ACD3	ACD4	ACD5	ACD6	ACD7	ACD8	ACD9	ACD10	ACD11
number of children	860	860	860	860	860	860	860	853	814	804	790
number of children with blood samples	814	804	834	770	765	776	737	672	656	695	753
number of children missing	46	56	26	90	95	84	123	181	158	109	37
number of children lost to follow up	0	0	0	0	0	0	7	39	10	14	n/a
qPCR detection
P. falciparum (%)	0.86	0.62	0.48	0.13	0	0	0.27	0.45	0.3	0.29	0
P. vivax (%)	12.04	9.58	16.19	12.73	11.9	12.24	10.85	12.65	8.99	11.08	10.76
Children with morbidity records (%)	3.03	3.1	3.71	4.4	3.92	3.22	4.07	2.23	4.88	2.58	5.7
Children with confirmed malaria (%)	0.85	0.37	0.24	0.39	0.39	0.39	0.14	0.15	0.3	0.14	0.13
Children with presumptive malaria (%)	1.21	0.62	0.72	0.91	0.65	1.03	0.68	0.45	0.46	0.43	0.66
