# Supplementary material for: Molecular epidemiology of residual Plasmodium vivax transmission in a paediatric cohort in Solomon Islands
Source: Malar J. 2019 Mar 28;18:106. doi: 10.1186/s12936-019-2727-9 (PMC6437916; doi:10.1186/s12936-019-2727-9)
Supplement: Supplementary file 4 — Additional file 4: Table S3. Detailed demographic characteristics of 860 children included in the cohort study. [file 12936_2019_2727_MOESM4_ESM.xls]

## Sheet: Sheet1
Table S3: Detailed demographic characteristics of the 860 children included in the cohort study.
Category
Number of children sampled	860
Number of household sampled	469
Median age (years)	5.6 (IQR: 3.0 - 8.4)
Gender
Female	416 (48.4%)
Male	444 (51.6%)
Median ACD attendances	10 (IQR: 9-11)
Residents (%)	99.4
Region
Bay	427 (49.7%)
North Coast	433 (50.3%)
Village
Borohinaba	49 (5.7%)
Vura	39 (4.5%)
Polomuhu	78 (9.1%)
Boromole	39 (4.5%)
Siota	20 (2.3%)
Belaga	27 (3.1%)
Tavulea	23 (2.7%)
Kombe	62 (7.2%)
Salesapa	61 (7.1%)
Hanuvavine	35 (4.1%)
Haleta	60 (7.0%)
Voloa	41 (4.8%)
Kelarekeha	22 (2.6%)
Hagalu	35 (4.1%)
Ha'a	52 (6.1%)
Nata	14 (1.6%)
Halavo	74 (8.6%)
Bola	38 (4.4%)
Taroniara	42 (4.9%)
Bokolonga	49 (5.7%)
Child sick at enrolment (%)*	7.2
Mean bednet usage of child or mother during cohort	0.88 [0.87, 0.892]
Sprayed household (%)^	89.9
Previous antimalarial treatment record
Without record	301 (35.0%)
<1 year prior to enrolment	198 (23.0%)
>1 year prior to enrolment	361 (42.0%)
Anaemic** (average Hb < 110 g/L)	0.498
G6PD deficient	93 (10.8%)
Female with G6PD deficiency	34 of 416 female (8.2%)
G6PD deficient female with at least 1 P. vivax infection(s) based on microscopy or RDT detection	3 of 34 G6PD deficient female (8.8%)
G6PD deficient female with at least 1 P. vivax infection(s) based on qPCR detection	12 of 34 G6PD deficient female (35.3%)
Male with G6PD deficiency	59 of 444 male(13.3%)
G6PD deficient male with at least 1 P. vivax infection(s) based on microscopy or RDT detection	8 of 59 G6PD deficient male (13.6%)
G6PD deficient male with at least 1 P. vivax infection(s) based on qPCR detection	22 of 59 G6PD deficient male (37.3%)
α-thalassemia polymorphism
Wildtype (α/α)	561 (65.2%)
Heterozygous (α/α-3.7 or α/α-4.2)	267 (31.1%)
Homozygous (α-3.7/α-3.7 or α-3.7/α-4.2 or α-4.2/α-4.2)	32 (3.7%)
*self-reported and examined by field nurse staffs
** based on the average Hb of 857 participants measured at ACD1, ACD6 and ACD11 (3 participants did not attend ACD1, ACD6 and ACD11).
^based on data from 754 children only
IQR: Interquartile range
[ ]: 95% confidence interval
