# Supplementary material for: Molecular epidemiology of residual Plasmodium vivax transmission in a paediatric cohort in Solomon Islands
Source: Malar J. 2019 Mar 28;18:106. doi: 10.1186/s12936-019-2727-9 (PMC6437916; doi:10.1186/s12936-019-2727-9)
Supplement: Supplementary file 8 — Additional file 8: Table S5. (i) Association between selected risk factors and Plasmodium vivax infection density by qPCR detection of the 256 participants with at least 1 P. vivax infection during cohort and household spraying data. (ii) Detailed estimates for village and visit interval effects for (A) Plasmodium vivax infection prevalence, (B) new P. vivax infection, and (C) P. vivax infection density by qPCR detection. [file 12936_2019_2727_MOESM8_ESM.xls]

## Sheet: Sheet1
Table S5: (i) Association between selected risk factors and P. vivax infection density by qPCR detection of the 256 participants with at least 1 P. vivax infection during cohort and household spraying data. (ii) Detail estimates for of village and visit intervals effects on (A) P. vivax infection prevalence, (B) new P. vivax infection, and (C) P. vivax infection density by qPCR detection
	(i) P. vivax infection density by qPCR detection (256 participants only)				(ii) Covariate details of village and visit intervals (all participants)
					Overall P. vivax prevalence (%)	(A) Prevalence			(B) New P. vivax infection			(C) P. vivax density
	Coeff.^	aCoeff.	95% CI			OR^	aOR	95% CI	IRR^	aIRR	95% CI	Coeff.^	aCoeff.	95% CI
Age (year)
<1	Reference	Reference			for details refer to Table 1
1	0.09*	-0.13	[-1.04, 0.77]
2	-0.22*	-0.19	[-1.01, 0.63]
3	0.20*	0.05	[-0.79, 0.89]
4	0.02*	0.08	[-0.74, 0.89]
5	-0.13*	0.1	[-0.74, 0.95]
6	-0.10*	-0.2	[-1.03, 0.62]
7	-0.37*	-0.19	[-1.00, 0.62]
8	-0.30*	-0.18	[-0.99, 0.63]
9	-0.41*	-0.19	[-1.00, 0.61]
10	-0.56*	-0.44	[-1.24, 0.36]
11	-0.74*	-0.5	[-1.30, 0.30]
12	-0.52*	-0.4	[-1.27, 0.48]
		p-value < 0.001
Village																Supplementary Table 5: (i) Association between selected risk factors and P. vivax infection density by qPCR detection of the 256 participants with at least 1 P. vivax infection during cohort and household spraying data. (ii) Detailed estimates for village and visit intervals effects for (A) P. vivax infection prevalence, (B) new P. vivax infection, and (C) P. vivax infection density by qPCR detec…
Borohinaba	Reference	Reference			9.5	Reference			Reference			Reference
Vura	-0.39*	-0.39	[-0.75, -0.02]		23.3	3.07*	2.66	[1.15, 6.14]	2.56*	2.57	[1.29, 5.12]	-0.17*	-0.36	[-0.75, 0.04]
Polomuhu	-0.45*	-0.25	[-0.65, 0.16]		11.2	1.27*	1.29	[0.58, 2.87]	1.31*	1.54	[0.72, 3.28]	-0.36*	-0.36	[-0.78, 0.06]
Boromole	-0.33*	-0.95	[-1.50, -0.39]		21.9	2.65*	2.83	[1.24, 6.46]	1.63*	2.09	[1.05, 4.15]	-0.22*	-0.27	[-0.69, 0.15]
Siota	0.29*	-0.5	[-1.02, 0.02]		47.4	8.32*	6.86	[2.68, 17.52]	4.96*	6.18	[3.08, 12.42]	0.40*	0.07	[-0.38, 0.52]
Belaga	-0.09*	-0.01	[-0.49, 0.48]		9.7	0.94*	1.35	[0.40, 4.56]	0.57*	1.05	[0.39, 2.82]	0.01*	0	[-0.50, 0.50]
Tavulea	-0.16*	-0.13	[-0.64, 0.38]		19.6	2.27*	2.92	[1.13, 7.56]	1.80*	2.46	[1.00, 6.06]	-0.08*	-0.22	[-0.70, 0.25]
Kombe	-0.60*	-0.49	[-0.94, -0.04]		3.9	0.38*	0.66	[0.28, 1.59]	0.42*	0.73	[0.31, 1.72]	-0.52*	-0.66	[-1.12, -0.20]
Salesapa	-0.43*	-0.35	[-0.75, 0.05]		12.7	1.41*	1.35	[0.57, 3.21]	1.19*	1.17	[0.55, 2.48]	-0.33*	-0.39	[-0.81, 0.03]
Hanuvavine	-0.38*	-0.34	[-1.01, 0.33]		6.1	0.67*	0.77	[0.26, 2.26]	0.92*	1.31	[0.53, 3.24]	-0.27*	-0.4	[-0.92, 0.11]
Haleta	0.49*	0.48	[0.09, 0.86]		18.1	2.25*	2.59	[1.25, 5.36]	2.00*	2.68	[1.42, 5.06]	-0.59*	0.35	[-0.08, 0.78]
Voloa	0.84*	0.86	[-0.15, 1.87]		6.3	0.74*	1.07	[0.39, 2.95]	0.67*	1.07	[0.40, 2.90]	0.49*	0.27	[-0.44, 0.98]
Kelarekeha	0.44*	0.38	[-0.07, 0.84]		15.7	1.75*	2.35	[0.79, 6.99]	1.49*	2.45	[0.84, 7.09]	0.67*	0.33	[-0.19, 0.85]
Hagalu	-0.29*	-0.56	[-0.96, -0.17]		4.5	0.48*	0.4	[0.13, 1.24]	0.25*	0.35	[0.12, 1.02]	-0.19*	-0.39	[-0.91, 0.12]
Ha'a	-0.70*	-0.58	[-0.99, -0.17]		1.2	0.13*	0.18	[0.02, 1.41]	0.07*	0.11	[0.01, 0.81]	-0.59*	-0.56	[-0.95, -0.17]
Nata	-0.56*	-1.25	[-1.90, -0.60]		10.8	1.41*	1.73	[0.51, 5.94]	0.56*	0.62	[0.17, 2.32]	0.45*	-0.34	[-0.86, 0.18]
Halavo	0.07*	0.08	[-0.31, 0.48]		19.5	2.37*	3.15	[1.50, 6.64]	2.01*	2.94	[1.57, 5.53]	0.20*	0.02	[-0.41, 0.45]
Bola	-0.27*	-0.58	[-1.23, 0.08]		4.3	0.44*	0.4	[0.15, 1.08]	0.64*	0.89	[0.36, 2.22]	0.05*	-0.02	[-0.61, 0.57]
Taroniara	-0.51*	-0.33	[-0.91, 0.25]		2.5	0.25*	0.18	[0.05, 0.62]	0.33*	0.41	[0.13, 1.30]	-0.40*	-0.37	[-0.94, 0.21]
Bokolonga	-0.40*	-0.07	[-0.53, 0.39]		8.7	0.95*	0.79	[0.32, 1.96]	0.88*	1.03	[0.46, 2.32]	-0.31*	-0.22	[-0.70, 0.26]
		p-value < 0.001					p-value < 0.001			p-value < 0.001			p-value < 0.001
ACD Follow-up timepoint
ACD1	Reference	Reference			12	Reference			n/a			Reference
ACD2	0.11*	0.11	[-0.13, 0.36]		9.6	0.74*	0.72	[0.55, 0.95]				0.14*	0.15	[-0.08, 0.38]
ACD3	0.09*	0.1	[-0.12, 0.32]		16.2	1.39*	1.46	[1.14, 1.86]	Reference			0.07*	0.1	[-0.10, 0.30]
ACD4	-0.17*	-0.15	[-0.38, 0.07]		12.7	1.04*	1.04	[0.81, 1.35]	0.95*	0.93	[0.68, 1.28]	-0.15*	-0.14	[-0.35, 0.07]
ACD5	0.07*	0.11	[-0.15, 0.37]		11.9	0.97*	0.96	[0.75, 1.24]	0.66*	0.63	[0.46, 0.88]	0.07*	0.12	[-0.11, 0.35]
ACD6	-0.02*	-0.02	[-0.27, 0.24]		12.2	1.00*	1	[0.78, 1.28]	0.69*	0.66	[0.49, 0.90]	0.02*	0.02	[-0.22, 0.25]
ACD7	-0.17*	-0.18	[-0.42, 0.05]		10.9	0.94*	0.93	[0.72, 1.20]	0.77*	0.75	[0.53, 1.06]	-0.21*	-0.23	[-0.44, -0.01]
ACD8	-0.20*	-0.19	[-0.42, 0.03]		12.7	1.01*	1.02	[0.78, 1.33]	0.46*	0.45	[0.32, 0.63]	-0.21*	-0.18	[-0.39, 0.04]
ACD9	-0.51*	-0.49	[-0.76, -0.23]		9	0.72*	0.69	[0.50, 0.95]	0.54*	0.54	[0.37, 0.80]	-0.51*	-0.47	[-0.73, -0.21]
ACD10	-0.19*	-0.19	[-0.46, 0.08]		11.1	0.92*	0.91	[0.69, 1.19]	0.55*	0.52	[0.37, 0.74]	-0.16*	-0.13	[-0.38, 0.13]
ACD11	-0.26*	-0.26	[-0.51, -0.02]		10.8	0.89*	0.87	[0.66, 1.16]	0.62*	0.61	[0.44, 0.86]	-0.25*	-0.24	[-0.48, -0.01]
		p-value < 0.001					p-value < 0.001			p-value < 0.001			p-value < 0.001
Previous antimalarial record (1 year before only)	0.47*	0.26	[0.10, 0.43]		for details refer to Table 1
		p-value = 0.002
Household spraying	-0.29*	-0.91	[-1.37, -0.45]
		p-value < 0.001
molFOB of P. vivax	0.02	n/a
Febrile	0.58*	n/a
OR: odds ratio; aOR: adjusted odds ratio; 95% CI: 95% confidence intervals for adjusted estimates; IRR: incidence rate ratio; aIRR: adjusted incidence rate ratio; Coeff.: coefficient; aCoeff.: adjusted coefficient;
^ univariate data, data with asterisk (*) denotes significance (p-value<0.05).
Statistical analyses used were: (ii A) logistic regression method for prevalence analysis, (ii B) negative binomial regression method for incidences of new infection analysis, and (i) & (ii C) linear regression method for infection density analysis.
