# Supplementary material for: Molecular epidemiology of residual Plasmodium vivax transmission in a paediatric cohort in Solomon Islands
Source: Malar J. 2019 Mar 28;18:106. doi: 10.1186/s12936-019-2727-9 (PMC6437916; doi:10.1186/s12936-019-2727-9)
Supplement: Supplementary file 9 — Additional file 9: Table S4. Univariate analysis of risk factors associated with (A) Plasmodium vivax infection, (B) new P. vivax infection and (C) P. vivax density by qPCR detection. [file 12936_2019_2727_MOESM9_ESM.xls]

## Sheet: Sheet1
Table S4: Univariate analysis of of risk factors associated with (A) P. vivax infection, (B) new P. vivax infection and (C) P. vivax density by qPCR detection
	(A) Prevalence		(B) New P. vivax infection		(C) P. vivax density **
	OR	95% CI	IRR	95% CI	Coefficient	95% CI
Age
linear	1.16	[1.12, 1.21]	1.18	[1.13, 1.23]	n/a
quadratic	n/a		n/a		-0.01	[-0.01, -0.004]
	p-value < 0.001		p-value < 0.001		p-value < 0.001
LLIN usage (10% usage increment)	0.94	[0.88, 0.99]	0.97	[0.92, 1.02]	0.03	[-0.003, 0.07]
	p-value = 0.034		p-value = 0.238		p-value = 0.075
Previous antimalarial record (1 year before only)	2.61	[1.93, 3.53]	1.95	[1.47, 2.58]	0.45	[0.28, 0.62]
	p-value < 0.001		p-value < 0.001		p-value < 0.001
G6PD deficient	1.56	[1.02, 2.40]	1.42	[0.94, 2.14]	-0.11	[-0.32, 0.09]
	p-value = 0.042		p-value = 0.092		p-value = 0.265
α-thalassemia mutation	1.43	[1.07, 1.93]	1.58	[1.19, 2.10]	-0.06	[-0.24, 0.11]
	p-value = 0.017		p-value = 0.002		p-value = 0.496
molFOB of P. vivax	n/a		n/a		0.02	[-0.004, 0.04]
					p-value = 0.124
Febrile	n/a		n/a		0.62	[0.20, 1.05]
					p-value = 0.004
Anaemic	0.77	[0.58, 1.04]	0.7	[0.52, 0.92]	0.11	[-0.05, 0.28]
	p-value = 0.084		p-value = 0.012		p-value = 0.185
Household spraying*	0.42	[0.27, 0.65]	0.55	[0.37, 0.82]	-0.29	[-0.56, -0.02]
	p-value < 0.001		p-value = 0.004		p-value = 0.035
Village
Borohinaba	Reference		Reference		Reference
Vura	3.07	[1.33, 7.12]	2.56	[1.17, 5.61]	-0.17	[-0.60, 0.25]
Polomuhu	1.27	[0.56, 2.87]	1.31	[0.56, 3.03]	-0.36	[-0.78, 0.07]
Boromole	2.65	[1.15, 6.09]	1.63	[0.77, 3.46]	-0.22	[-0.63, 0.200]
Siota	8.32	[3.45, 20.06]	4.96	[2.36, 10.42]	0.4	[-0.06, 0.87]
Belaga	0.94	[0.30, 2.92]	0.57	[0.20, 1.60]	0.01	[-0.45, 0.48]
Tavulea	2.27	[0.90, 5.78]	1.8	[0.73, 4.45]	-0.08	[-0.64, 0.48]
Kombe	0.38	[0.15, 0.99]	0.42	[0.17, 1.02]	-0.52	[-0.99, -0.05]
Salesapa	1.41	[0.60, 3.34]	1.19	[0.53, 2.68]	-0.33	[-0.77, 0.11]
Hanuvavine	0.67	[0.23, 1.97]	0.92	[0.35, 2.42]	-0.27	[-0.77, 0.24]
Haleta	2.25	[1.05, 4.82]	2	[0.99, 4.04]	0.59	[0.13, 1.05]
Voloa	0.74	[0.25, 2.18]	0.67	[0.25, 1.84]	0.49	[-0.29, 1.28]
Kelarekeha	1.75	[0.58, 5.33]	1.49	[0.50, 4.41]	0.67	[0.12, 1.22]
Hagalu	0.48	[0.15, 1.52]	0.25	[0.08, 0.79]	-0.19	[-0.97, 0.60]
Ha'a	0.13	[0.02, 1.01]	0.07	[0.01, 0.54]	-0.59	[-0.98, -0.20]
Nata	1.41	[0.35, 5.67]	0.56	[0.12, 2.68]	-0.45	[-1.00, 0.09]
Halavo	2.37	[1.12, 5.04]	2.01	[1.01, 4.02]	0.2	[-0.26, 0.66]
Bola	0.44	[0.17, 1.17]	0.64	[0.25, 1.60]	0.05	[-0.53, 0.63]
Taroniara	0.25	[0.07, 0.86]	0.33	[0.11, 1.03]	-0.4	[-0.97, 0.17]
Bokolonga	0.95	[0.39, 2.34]	0.88	[0.38, 2.04]	-0.31	[-0.78, 0.16]
	p-value < 0.001		p-value < 0.001		p-value < 0.001
Region
Bay	Reference		Reference		Reference
North Coast	1.41	[1.06, 1.89]	1.36	[1.03, 1.80]	-0.36	[-0.532, -0.194]
	p-value = 0.019		p-value = 0.029		p-value < 0.001
Visit interval
ACD1	Reference		n/a		Reference
ACD2	0.74	[0.58, 0.95]	n/a		0.14	[-0.10, 0.38]
ACD3	1.39	[1.12, 1.72]	Reference		0.07	[-0.14, 0.28]
ACD4	1.04	[0.83, 1.31]	0.95	[0.70, 1.30]	-0.15	[-0.35, 0.06]
ACD5	0.97	[0.77, 1.21]	0.66	[0.47, 0.91]	0.07	[-0.18, 0.31]
ACD6	1	[0.80, 1.24]	0.69	[0.51, 0.95]	0.02	[-0.23, 0.26]
ACD7	0.94	[0.75, 1.17]	0.77	[0.55, 1.08]	-0.21	[-0.43, 0.01]
ACD8	1.01	[0.80, 1.29]	0.46	[0.33, 0.65]	-0.21	[-0.43, 0.01]
ACD9	0.72	[0.54, 0.95]	0.54	[0.36, 0.80]	-0.51	[-0.77, -0.25]
ACD10	0.92	[0.72, 1.17]	0.55	[0.38, 0.78]	-0.16	[-0.42, 0.10]
ACD11	0.89	[0.69, 1.14]	0.62	[0.45, 0.86]	-0.25	[-0.49, -0.02]
	p-value < 0.001		p-value < 0.001		p-value < 0.001
* data of 754 participants only
** analysis based on 291 participants that has at least one P. vivax infection
OR: odds ratio; 95% CI: 95% confidence intervals; IRR: incidence rate ratio; p-value in bold font denotes weak evidence against null hypothesis (p-value>0.05).
