# Supplementary material for: Molecular epidemiology of residual Plasmodium vivax transmission in a paediatric cohort in Solomon Islands
Source: Malar J. 2019 Mar 28;18:106. doi: 10.1186/s12936-019-2727-9 (PMC6437916; doi:10.1186/s12936-019-2727-9)
Supplement: Supplementary file 11 — Additional file 11: Table S6. Risk factors for incidence of clinical episodes: (A) Confirm malaria, presumptive malaria and potential malaria, (B) Confirm malaria. [file 12936_2019_2727_MOESM11_ESM.xls]

## Sheet: Sheet1
Table S6: Risk predictors for clinical episodes: (A) Confirmed malaria, presumptive malaria and potential malaria, (B) Confirmed malaria only.
	(A) Confirm malaria, presumptive malaria and potential malaria			(B) Confirm malaria
	HR*	aHR	95% CI	HR^	aHR	95% CI
Age (year)
linear	n/a			1.75	n/a
quadaratic	1.00*	0.99	[0.99, 1.00]	0.96
		p-value = 0.001
molFOB of P. vivax
square root	n/a			2.25*	2.1	[1.72, 2.57]
cube root	2.60*	2.64	[2.09, 3.33]	n/a
		p-value < 0.001			p-value < 0.001
Previous antimalarial record (1 year before only)	3.40*	2.17	[1.49, 3.16]	3.83*	2.71	[1.25, 5.89]
		p-value < 0.001			p-value < 0.001
HR: hazard ratio; aHR: adjusted hazard ratio; 95% CI: 95% confidence intervals
^ univariate data, data in asterisk (*) denotes significance (p-value<0.05)
